# Supplementary material for: Engineering a Dual Specificity γδ T-Cell Receptor for Cancer Immunotherapy
Source: Biology (Basel). 2024 Mar 20;13(3):196. doi: 10.3390/biology13030196 (PMC10968115; doi:10.3390/biology13030196)
Supplement: Supplementary file 1 [file biology-13-00196-s001.zip]

Archive with 1 entries (1 files):
- biology-2891729-supplementary.pdf
